# Supplementary material for: Prevalence of Dysphagia and Its Health Implications Among Elderly Residents in Long-Term Care Facilities in the Liguria Region (Italy): An Observational Cohort Study
Source: Nutrients. 2025 Oct 17;17(20):3268. doi: 10.3390/nu17203268 (PMC12567148; doi:10.3390/nu17203268)
Supplement: Supplementary file 1 [file nutrients-17-03268-s001.zip]

Archive with 1 entries (1 files):
- nutrients-3903772-supplementary.pdf
